# Supplementary material for: Antigenicity of the Mu (B.1.621) and A.2.5 SARS-CoV-2 Spikes
Source: Viruses. 2022 Jan 14;14(1):144. doi: 10.3390/v14010144 (PMC8780535; doi:10.3390/v14010144)
Supplement: Supplementary file 1 [file viruses-14-00144-s001.zip]

Archive with 1 entries (1 files):
- viruses-1529941-supplementary.pdf
